# Supplementary material for: Serum Metabolomics of Slow vs. Rapid Motor Progression Parkinson’s Disease: a Pilot Study
Source: PLoS One. 2013 Oct 22;8(10):e77629. doi: 10.1371/journal.pone.0077629 (PMC3805572; doi:10.1371/journal.pone.0077629)
Supplement: Table S1 — List of Parkinson’s disease medications taken by study participants. (XLSX) [file pone.0077629.s001.xlsx]

## Sheet: Sheet1
	PD subtype
PD Medication	Slow (n=41)	Fast (n=39)
Any PD Medication, n (%)	35 (85.4)	36 (92.3)
Carbidopa 10/100	1	1
Carbidopa 25/100	8	12
Carbidopa 25/250	3	1
Comtan 200 mg	2	1
Mirapex 1 mg	5	1
Mirapex 0.5 mg	4	4
Mirapex 0.15 mg	0	1
Mirapex 0.25 mg	5	2
Mirapex .125 mg	1	1
Permax 1 mg	0	2
Permax 0.25 mg	2	1
Requip 1 mg	2	1
Requip 2 mg	2	0
Requip 4 mg	1	3
Selegeline 5 mg	1	0
Sinemet 25/100	0	3
Sinemet 50/200	10	15
* Number in cells indicates number of particpants taking the medication
** Some participants taking more than one PD Med
