# Supplementary material for: Serum Metabolomics of Slow vs. Rapid Motor Progression Parkinson’s Disease: a Pilot Study
Source: PLoS One. 2013 Oct 22;8(10):e77629. doi: 10.1371/journal.pone.0077629 (PMC3805572; doi:10.1371/journal.pone.0077629)
Supplement: Table S3 — m/z found to be statistically significant between control and all PD patients using FDR (q=0.2). (XLSX) [file pone.0077629.s003.xlsx]

## Sheet: Sheet1
P-value	mz	time	Putative ID	Formula	Adduct	ppm
1.81421e-07	507.05	61.8584	Furosemide glucuronide	C18H19ClN2O11S	M+H	4
1.81421e-07	507.05	61.8584	Cefamandole sodium; alpha,beta-Dihydroxyethyl-TPP; Chloramphenicol Monoglucuronide	C18H17N6NaO5S2; C14H22N4O9P2S; C17H22Cl2N2O10	M+Na	0, 4, 9
9.03944e-07	507.043	52.7414	Furosemide glucuronide	C18H19ClN2O11S	M+H	7
9.03944e-07	507.043	52.7414	alpha,beta-Dihydroxyethyl-TPP	C14H22N4O9P2S	M+Na	8
1.5793e-06	515.075	68.7687	Flavanoid glucuronide	C22H20O13	M+Na	9
1.63077e-06	565.004	57.1428
1.8232e-06	505.05	57.7215
4.53556e-06	505.043	58.5708
1.1651e-05	447.094	64.6258	Flavonoid glucuronide	C21H18O11	M+H	3
1.1651e-05	447.094	64.6258	Azimsulfuron; 3-Glucosyl-2,3',4,4',6-pentahydroxybenzophenone	C13H16N10O5S; C19H20O11	M+Na	4, 9
1.62111e-05	447.091	58.8349	Flavonoid glucuronide; Se-Adenosylselenomethionine	C21H18O11; C15H22N6O5Se	M+H	1, 5
1.62111e-05	447.091	58.8349	Azimsulfuron; 3-Glucosyl-2,3',4,4',6-pentahydroxybenzophenone	C13H16N10O5S; C19H20O11	M+Na	1, 3
2.76961e-05	549.934	49.4496
5.81757e-05	544.614	56.3615
5.90389e-05	563.011	57.1369
7.99788e-05	606.565	56.2257
9.50035e-05	101.51	350.567
0.000143888	509.045	57.6954
0.000145322	566.581	56.3815
0.000153384	556.64	54.2837
0.000155735	550.606	56.2022
0.000165397	546.61	56.2046
0.000193335	546.606	55.3198
0.000222246	550.602	55.608
0.000280304	565.005	56.1625
0.000286381	482.827	42.3354
0.000343917	452.743	53.2285
0.000358722	494.646	56.1915
0.000367091	564.584	56.2707
0.00040815	548.61	55.5148
0.000412229	496.685	54.25
0.000417086	434.689	56.1461
0.000421077	225.041	135.259	Dehydrochorismic acid	C10H8O6	M+H	5
0.000427442	287.002	86.853	5,8-Dihydro-6-(4-methyl-3-pentenyl)-1,2,3,4-tetrathiocin	C10H16S4	M+Na	1
0.000430793	490.651	55.384
0.000437482	156.877	54.0788
0.000454982	603.782	46.0017
0.000460667	488.653	56.19
0.000470106	179.932	53.8421
0.000492508	496.982	49.9868
0.000500367	542.782	55.0014
0.000522332	552.603	56.257
0.000538129	494.643	55.4205
0.000555525	312.781	55.5065
0.000568175	454.747	53.3291
0.000573248	488.649	55.458
0.000589984	502.627	55.4226
0.000607034	563.008	56.2169
0.000622918	324.804	53.2214
0.000640959	316.774	55.5691
0.000650712	432.688	55.494
0.000676031	316.775	56.0064
0.000677849	432.693	56.1513
0.000738753	314.778	55.2555
0.000745324	562.587	56.2198
0.000757746	492.648	56.1769
0.000772219	374.73	55.6803
0.000773696	514.656	54.2709
0.000778218	318.772	56.0565
0.000785259	450.664	56.2012
0.000791338	428.698	56.1797
0.000796219	464.728	53.3896
0.000802512	378.727	56.208
0.000803682	318.772	55.362
0.000810011	374.734	56.1291
0.000811792	442.72	53.9827
0.000821083	370.74	56.1273
0.000836343	500.678	54.1568
0.000845633	293.028	51.4637	Bis(4-isothiocyanatobutyl) disulfide	C10H16N2S4	M+H	5
0.000847866	430.691	56.4176
0.00084794	558.627	50.0244
0.000856705	328.801	53.7551
0.000881363	370.741	58.3359
0.000885712	522.733	53.1422
0.000886808	430.694	56.1621
0.000887991	444.673	56.2458
0.000899775	97.0279	164.699	Furfural	C5H4O2	M+H	5
0.000935221	342.777	53.7425
0.000935368	566.578	55.6463
0.000941201	514.653	53.5354
0.000945558	506.713	53.3864
0.000964616	446.666	55.4373
0.000969716	436.684	55.5712
0.000985319	498.682	54.1602
0.000993618	440.724	54.0011
0.00101745	428.695	55.5294
0.00102744	458.693	53.2871
0.00103432	326.805	52.7563
0.0010444	328.756	56.0461
0.00107558	460.693	54.0378
0.00108373	442.714	53.7082
0.0010933	481.02	50.3376
0.00110511	560.633	54.4881	2,2',4,4',5-Pentabromodiphenyl ether (PBDE99)	C12H5Br5O	M+H	0
0.00112405	508.62	56.2888
0.00115181	206.063	69.7351
0.00117459	438.727	53.9764
0.00118311	564.97	49.853
0.00118872	504.626	56.3669
0.00119307	446.668	56.1773
0.00120646	396.743	52.9017
0.00121145	292.066	37.4722	Desmethylsertraline	C16H15Cl2N	M+H	1
0.00121772	508.617	55.5376
0.0012409	448.667	56.155
0.0013073	328.755	55.486
0.00134137	376.73	55.3093
0.00134948	440.719	54.0972
0.00135446	380.768	52.9255
0.00136994	372.736	58.5748
0.00139309	456.699	53.9599
0.00145309	634.65	52.1959
0.00145688	219.173	59.1539	Phytochemical (terpine or flavonoid)	C15H22O	M+H	8
0.00145688	219.173	59.1539	tridecenal	C13H24O	M+Na	3
0.00145918	322.81	52.7644
0.00148378	384.763	53.7892
0.00148447	225.111	89.0644	Aromatic phytochemical	C12H16O4	M+H	6
0.00148447	225.111	89.0644	Sebacic acid	C10H18O4	M+Na	3
0.00148543	540.811	52.4151
0.00148579	272.042	50.6045	Glutamyl-Cysteine	C8H13N2O5S	M+Na	6
0.00149767	562.583	55.4632
0.00152299	564.58	55.5248
0.00153542	464.776	52.1838
0.0015737	364.916	54.0345
0.00157729	484.825	54.6413
0.00157841	502.674	53.518
0.00158701	436.686	56.1537
0.00159808	392.703	56.175
0.00162014	355.284	436.247	Linoleoyl Glycerol	C21H38O4	M+H	1
0.00163091	138.906	54.5978
0.00165099	220.171	169.011	Sedamine	C14H21NO	M+H	5
0.00165384	281.993	50.1246
0.00165444	398.743	53.709	Octachlorostyrene	C8Cl8	M+Na	7
0.0016591	142.9	54.1607
0.0016717	396.742	53.8381
0.00168197	567.003	59.9229
0.00171748	342.777	53.0201
0.00173582	453.818	54.888
0.00174383	576.698	53.2843
0.00181144	496.684	54.3973
0.00185227	330.75	55.4586
0.0018746	91.027	175.203	imidazole; pyrazole	C3H4N2	M+Na	3
0.00188522	452.658	55.6679
0.00189343	395.276	414.849	15-HETE-G	C23H38O5	M+H	7
0.00193805	390.708	55.3693
0.00197129	424.87	53.8934
0.00197897	330.751	56.0649
0.00199957	219.171	54.2745	Tridecenal	C13H24O	M+Na	6
0.00200477	382.766	52.9948	Betaine aldehyde	C5H11NO	M+H	6
0.0020348	566.669	53.6282
0.00203645	260.814	55.1244
0.00205039	324.807	53.5124
0.00207384	258.817	55.0882
0.00217368	334.746	55.5187
0.00219764	254.82	55.5756
0.00223102	444.719	54.0254
0.00223743	102.091	362.503
0.00228197	338.784	53.6476
0.0023159	332.749	56.0198
0.00233908	506.623	55.4711
0.00239229	338.341	452.709	Docosenamide	C22H43NO	M+H	2
0.00239495	340.781	52.8202
0.00239749	254.822	56.0433
0.00242448	329.156	80.6036	Prostaglandin M	C16H24O7	M+H	9
0.00242448	329.156	80.6036	Feruloylagmatine	C15H22N4O3	M+Na	6
0.00243332	401.895	54.9975	Trichlormethiazide	C8H8Cl3N3O4S2	M+Na	7
0.00243405	438.725	53.5598
0.00246869	486.655	55.9669
0.00248635	104.992	50.9024
0.00254402	556.635	53.5111
0.00256483	441.073	59.2295
0.00261446	502.631	56.282
0.0026501	448.755	53.2477
0.00265726	97.9683	302.374
0.00270236	444.717	53.2071
0.00274357	256.819	56.0618
0.00276107	306.956	53.1793
0.00280921	424.87	54.1999
0.00283461	256.817	55.5209
0.00292762	428.996	50.0016
0.00302118	196.089	328.698
0.00308741	544.612	55.6169
0.00311106	202.855	54.9703
0.00311206	159.968	292.709
0.00313833	386.244	384.914	1'H-5alpha-Androst-2-eno[3,2-b]indol-17beta-ol	C25H33NO	M+Na	3
0.00317037	386.712	56.1622
0.00321244	449.09	64.1563
0.0032174	106.998	50.1751
0.0032238	586.728	53.0771
0.00322509	299.041	54.1522
0.00322886	366.909	43.5097
0.00323661	445.24	316.852	Desmethylastemizole	C27H29FN4O	M+H	0
0.00323661	445.24	316.852	Tripeptide: Leu/Ile, Tyr, Lys	C21H34N4O5	M+Na	5
0.00327727	388.711	55.626
0.00328959	499.032	72.5272
0.00332761	306.957	54.2091
0.00338103	184.132	101.683	3-Oxa-9-azoniatricyclo[3.3.1.02,4]nonane, 9-ethyl-7-hydroxy-9-methyl-	C10H17NO2	M+H	4
0.00338483	558.636	54.362
0.00340334	443.069	65.4214
0.00343715	503.833	55.9092
0.00344034	121.064	175.085	Phenylacetaldehyde	C8H8O	M+H	4
0.0034448	516.655	54.4612
0.00350515	556.986	56.1911
0.00352425	606.561	54.5169
0.00354246	556.823	55.9146
0.00354552	484.826	53.8546
0.00356813	386.758	53.8178
0.00359464	240.967	46.9196
0.00362948	552.599	55.7724
0.0036777	460.247	76.7485	PE(15:1(9Z))	C20H40NO7P	M+Na	6
0.00368124	501.015	74.82
0.00373902	500.673	53.4822
0.00384836	512.703	52.7205
0.00390464	175.912	90.2999
0.00394277	366.912	51.9094
0.00394469	482.832	46.7196
0.00395081	388.709	55.4796
0.00400203	532.714	52.1462
0.00404282	588.724	52.0563
0.00404836	606.786	52.2753
0.00411527	371.032	56.7678	2-(α-D-Mannosyl)-3-phosphoglycerate	C9H17O12P	M+Na	9
0.00411791	138.048	54.7075
0.0044163	578.697	53.291
0.00444126	562.743	55.0911	Tetrabromobisphenol A	C15H12Br4O2	M+Na	5
0.00447055	526.679	52.584
0.00447171	560.972	53.3002	Cochineal Red A	C20H14N2O10S3	M+Na	2
0.00451097	388.257	323.944	Tripeptide: Leu/Ile, Lys, Gln	C17H33N5O5	M+H	5
0.00451413	198.861	55.5795
0.00453203	389.128	67.1369	Tetrahydropentoxyline	C17H22N2O7	M+Na	9
0.00456951	516.653	54.2673
0.00460427	200.859	55.2463	Pentachloroethane	C2HCl5	M+H	3
0.00463284	616.936	52.3291
0.0047361	378.729	55.7197
0.00474276	120.055	239.331
0.00481672	386.757	53.0604
0.00482592	398.738	53.7938	Octachlorostyrene	C8Cl8	M+Na	4
0.00484376	271.043	53.1813
0.00485238	494.144	404.869	10-formyldihydrofolate	C20H21N7O7	M+Na	8
0.00497726	564.671	53.5458
0.00497817	302.195	271.776
0.00498398	418.966	52.0913
0.00501439	537.342	288.214
0.00507568	508.71	53.4984
0.0052247	196.864	54.5172
0.00528382	570.656	52.7525
0.00534628	499.031	57.8088
0.00559943	159.066	533.489	2-Isopropylmaleate	C7H10O4	M+H	2
0.00559943	159.066	533.489	Tetrahydropteridine	C6H8N4	M+Na	9
0.00569709	283.149	414.723
0.00576284	203.18	217.449	Phytochemical (terpine or flavonoid)	C15H22	M+H	2
0.00578299	454.698	54.1311
0.00585593	684.2	389.891
0.00585611	314.03	59.5912
0.00587455	468.723	53.3877
0.00590109	440.28	330.032	phospholipid	C20H42NO7P	M+H	6
0.00594268	410.939	52.1073
0.00598128	152.021	53.403
0.00609092	396.277	454.487
0.00610537	223.096	306.23	Phytochemical	C12H14O4	M+H	0
0.00610537	223.096	306.23	Decenedioic acid	C10H16O4	M+Na	9
0.00611912	542.781	53.9927
0.0061707	410.764	53.1899
0.00617185	279.231	426.695	Linolenic Acid	C18H30O2	M+H	3
0.00617185	279.231	426.695	Palmitic acid	C16H32O2	M+Na	5
0.00633069	483.828	40.147
0.00635134	264.852	53.1988
0.00635459	223.096	303.612	Phytochemical	C12H14O4	M+H	1
0.00635459	223.096	303.612	Decenedioic acid	C10H16O4	M+Na	9
0.0063789	233.153	159.212
0.00640513	480.835	446.82
0.00641232	501.029	57.3476
0.00644768	387.179	59.0316	Tripeptide: Cys, His, Lys	C15H26N6O4S1	M+H	3
0.00668663	486.655	55.2957
