# Supplementary material for: Serum Metabolomics of Slow vs. Rapid Motor Progression Parkinson’s Disease: a Pilot Study
Source: PLoS One. 2013 Oct 22;8(10):e77629. doi: 10.1371/journal.pone.0077629 (PMC3805572; doi:10.1371/journal.pone.0077629)
Supplement: Table S4 — m/z found by PCLS to distinguish control from all PD patients. (XLSX) [file pone.0077629.s004.xlsx]

## Sheet: Sheet1
m/z	RT	Putative ID	Formula	Adduct	ppm	Control	PD	Fold change
101.51	350.567					296244	202581	0.683833
102.091	382.942	Betaine aldehyde	C5H11NO	M+H	6	4.19752e+06	4.58043e+06	1.09122
104.992	50.9024					508383	396771	0.780456
121.064	175.085	4-Hydroxystyrene	C8H8O	M+H	4	284544	206645	0.726234
133.031	55.4346	2-n-Tetrahydrothiophenecarboxylic acid	C5H8O2S	M+H	3	350761	296942	0.846566
157.988	233.95					203454	242881	1.19379
174.089	546.853	2-Oxoarginine	C6H11N3O3	M+H	9	100240	119404	1.19118
		Norpseudoephedrine	C9H13NO	M+Na	0
184.132	101.683	3-Oxa-9-azoniatricyclo[3.3.1.02,4]nonane, 9-ethyl-7-hydroxy-9-methyl-	C10H17NO2	M+H	4	196478	154648	0.7871
199.956	289.435	Bronopol	C3H6BrNO4	M+H	2	297973	259442	0.87069
203.18	217.449	alpha-curcumene	C15H22	M+H	2	151393	72777.4	0.480718
206.063	69.7351					184353	123998	0.672612
217.122	302.938	2-Naphthalenepropanol, 6-hydroxy-a-methyl-	C14H16O2	M+H	2	94113.3	57130.1	0.607035
		hexylresorcinol	C12H18O2	M+Na	8
219.026	52.5659	3-(3,4-Dihydroxyphenyl)pyruvate	C9H8O5	M+Na	3	1.21438e+06	1.10124e+06	0.906838
219.171	54.2745	2-tridecenal	C13H24O	M+Na	6	749181	200053	0.267028
219.173	59.1539	2-tridecenal	C13H24O	M+Na	2	797827	242189	0.303561
220.171	169.011					89684.5	31040.7	0.34611
225.041	135.259					2.7225e+06	1.90888e+06	0.701151
225.111	89.0644	Sebacic acid	C10H18O4	M+Na	3	122729	77777.8	0.633734
240.967	46.9196					254500	183340	0.72039
260.059	46.8453					839220	706743	0.842143
261.01	57.5824					2.65444e+06	2.21835e+06	0.835714
261.011	69.9391					2.6806e+06	2.24004e+06	0.835649
263.008	57.6232	(2E)-4-hydroxy-3-methylbut-2-en-1-yl trihydrogen diphosphate	C5H12O8P2	M+H	1	919532	773083	0.840735
271.043	53.1813					2.69109e+06	1.97898e+06	0.735382
272.042	50.6045					211029	155557	0.737139
287.002	86.853					509234	372082	0.73067
288.154	90.8337	Tripeptide: Thr-Pro-Ala	C12H21N3O5	M+H	4	256616	176087	0.68619
		Oxprenolol	C15H23NO3	M+Na	9
288.155	89.8634	Tripeptide: Thr-Pro-Ala	C12H21N3O5	M+H	1	307576	179442	0.583408
		Oxprenolol	C15H23NO3	M+Na	7
289.251	305.337	Possible prenol lipid	C20H32O	M+H	5	301844	182689	0.605241
		octadecenal	C18H34O	M+Na	2
290.165	66.2195	Elaeocarpidine	C17H21N3	M+Na	6	274146	204158	0.744708
306.956	53.1793					751105	904651	1.20443
306.957	54.2091					739516	886623	1.19892
312.781	55.5065					1.84871e+06	2.31255e+06	1.2509
314.778	55.2555					3.07958e+06	3.83432e+06	1.24508
316.774	55.5691					1.96386e+06	2.45452e+06	1.24984
316.775	56.0064					1.95588e+06	2.44498e+06	1.25006
318.772	55.362					592028	741264	1.25208
318.772	56.0565					585422	735428	1.25624
328.756	56.0461					292820	373813	1.2766
331.205	332.45					189859	119541	0.629631
346.24	291.163					115452	51167.6	0.443191
359.247	330.421					358471	276501	0.771334
364.916	54.0345					545427	681307	1.24913
370.74	56.1273					1.48091e+06	1.85066e+06	1.24968
370.741	58.3359					1.48598e+06	1.85554e+06	1.2487
371.032	56.7678	2-(α-D-Mannosyl)-3-phosphoglycerate	C9H17O12P	M+Na	9	63860.6	29050	0.454897
372.736	58.5748					2.97111e+06	3.67464e+06	1.23679
374.73	55.6803					2.35378e+06	2.94516e+06	1.25125
374.734	56.1291					2.3462e+06	2.93279e+06	1.25001
376.73	55.3093					998653	1.2331e+06	1.23476
378.727	56.208					198482	254571	1.28259
383.116	54.2258	Possible flavonoid	C21H18O7	M+H	8	1.5253e+06	1.16367e+06	0.762911
383.116	52.6717					1.61008e+06	1.24774e+06	0.774953
385.236	364.471	Possible bile acid	C24H32O4	M+H	2	169723	97244.2	0.572958
		Possible dihydroxy unsaturated fatty acid	C22H34O4	M+Na	4
386.244	384.914	1'H-5alpha-Androst-2-eno[3,2-b]indol-17beta-ol	C25H33NO	M+Na	3	360162	67090.3	0.186278
387.179	59.0316	Tripeptide: Cys-Lys-His	C15H26N6O4S1	M+H	3	252216	149589	0.593098
		possible prenol lipid	C20H28O6	M+Na	4
388.257	323.944	Tripeptide: Leu/Ile-Lys-Gln	C17H33N5O5	M+H	5	258075	140287	0.543588
389.128	67.1369					2.08823e+06	1.87511e+06	0.897942
392.704	56.175					274345	342633	1.24891
402.236	346.912	Celiprolol	C20H33N3O4	M+Na	1	405685	161056	0.396998
403.232	312.31	Tripeptide: Leu/Ile-Asp-Arg; Gln-Gln-Lys; Arg-Val-Glu; Val-Val-Trp	C16H30N6O6; C21H30N4O4	M+H	4, 5	97448	57404.3	0.589076
424.87	54.1999					487615	582216	1.19401
424.87	53.8934					494127	589861	1.19374
427.243	313.06	bile acid or Lovastatin	C24H36O5	M+Na	5	398527	53049	0.133113
428.695	55.5294					1.13609e+06	1.43866e+06	1.26632
428.698	56.1797					1.13431e+06	1.43522e+06	1.26529
428.996	50.0016					571900	457234	0.7995
430.69	56.4176					2.64435e+06	3.34757e+06	1.26593
430.694	56.1621					2.63629e+06	3.33452e+06	1.26486
432.688	55.494					2.54768e+06	3.24614e+06	1.27415
432.693	56.1513					2.54067e+06	3.23371e+06	1.27278
434.689	56.1461					1.32469e+06	1.69983e+06	1.28319
436.684	55.5712					401701	512705	1.27633
436.686	56.1537					398725	503205	1.26203
438.727	53.9764					750265	959791	1.27927
440.724	54.0011					1.45218e+06	1.87334e+06	1.29002
441.074	59.2295					455498	287674	0.63156
442.72	53.9827					1.15243e+06	1.49439e+06	1.29672
443.069	65.4214	Musca-aurin-II	C18H16N2O10	M+Na	0	128392	67052	0.522243
444.673	56.2458					267337	346978	1.29791
445.24	316.852	Desmethylastemizole	C27H29FN4O	M+H	0	703489	242993	0.34541
		Tripeptide: Leu/Ile-Tyr-Lys	C21H34N4O5	M+Na	5
446.666	55.4373					713285	910282	1.27618
446.668	56.1773					706577	899005	1.27234
447.091	58.8349	Se-Adenosylselenomethionine	C15H22N6O5Se	M+H	5	603826	451946	0.748471
		Azimsulfuron	C13H16N10O5S	M+Na	1
447.094	64.6258	glucuronide conjugate	C21H18O11	M+H	3	623933	471957	0.756422
		Azimsulfuron	C13H16N10O5S	M+Na	4
448.667	56.155					699781	884318	1.26371
450.663	56.2012					368642	475166	1.28896
454.747	53.3291					305255	398170	1.30439
482.827	42.3354					829030	997119	1.20275
482.832	46.7196					798150	946458	1.18581
484.327	500.153	Tumonoic Acid H	C26H45NO7	M+H	0	59996	44023.3	0.733769
		Hexose sphingosine	C24H47NO7	M+Na	4
484.825	54.6413					346411	428795	1.23782
486.655	55.9669					605466	768772	1.26972
488.649	55.458					1.57177e+06	2.05984e+06	1.31052
488.652	56.19					1.56468e+06	2.05353e+06	1.31243
490.651	55.384					1.76214e+06	2.32228e+06	1.31788
492.648	56.1769					1.11571e+06	1.44361e+06	1.29389
494.144	404.869	b-D-Glucopyranuronic acid	C22H24F3NO7	M+Na	8	253040	80808.6	0.319351
494.643	55.4205					419684	552376	1.31617
494.646	56.1915					407460	545148	1.33792
496.685	54.25					356973	492605	1.37995
496.982	49.9868					634655	491807	0.77492
498.682	54.1602					857645	1.13793e+06	1.32681
499.031	57.8088					834673	560227	0.671194
499.031	72.5272					864875	580703	0.671429
500.678	54.1568					821177	1.09386e+06	1.33206
501.015	74.82					535423	357796	0.668249
501.029	57.3476					497968	334648	0.672028
502.627	55.4226					152846	214174	1.40124
504.626	56.3669					479613	622971	1.2989
505.043	58.5708					1.15115e+06	900896	0.782608
505.05	57.7215					1.12947e+06	872498	0.772486
506.623	55.4711					566243	719820	1.27122
507.043	52.7414	Furosemide glucuronide	C18H19ClN2O11S	M+H	7	748455	571016	0.762926
		alpha,beta-Dihydroxyethyl-TPP	C14H22N4O9P2S	M+Na	8
507.05	61.8584	Furosemide glucuronide	C18H19ClN2O11S	M+H	4	801105	618874	0.772525
		Cefamandole sodium	C18H17N6NaO5S2	M+Na	0
508.617	55.5376					355618	468174	1.31651
508.62	56.2888					353573	462956	1.30936
509.045	57.6954					191507	103343	0.539632
514.656	54.2709					211042	292062	1.3839
515.075	68.7687	glucuronide conjugate	C22H20O13	M+Na	9	124035	63432.3	0.511406
517.99	47.0215					188332	143392	0.761378
532.006	47.2673	Dicloxacillin sodium	C19H18Cl2N3NaO6S	M+Na	3	1.63992e+06	1.41591e+06	0.863406
537.342	288.214					121582	40173	0.330418
542.782	53.9927					214130	260940	1.2186
542.783	55.0014					178058	241717	1.35751
542.979	47.9198					297613	200867	0.674924
544.614	56.3615					166707	246813	1.48051
546.606	55.3198					545252	757969	1.39013
546.61	56.2046					530143	743897	1.4032
548.61	55.5148					696053	955917	1.37334
549.934	49.4496					193790	81668.9	0.421429
550.602	55.608					483930	680989	1.40721
550.606	56.2022					474882	675173	1.42177
552.603	56.257					212502	294858	1.38756
556.64	54.2837					301423	435510	1.44485
556.823	55.9146					205749	260871	1.26791
556.986	56.1911					367572	246278	0.670013
556.988	57.2789					333049	226706	0.680699
560.633	54.4881	PBDE 99	C12H5Br5O	M+H	0	178445	262539	1.47126
562.587	56.2198					153124	215833	1.40953
563.008	56.2169					458053	376516	0.821994
563.011	57.1369					435259	347190	0.797664
564.58	55.5248					196543	278349	1.41623
564.584	56.2707					200410	283856	1.41638
564.97	49.853					518004	410546	0.792554
565.004	57.1428					438155	324732	0.741136
565.005	56.1625					498949	367673	0.736896
566.578	55.6463					132390	197927	1.49503
566.581	56.3815					137497	203228	1.47806
567.003	59.9229					120894	78036.7	0.645499
599.997	46.7868					586535	498174	0.849351
603.782	46.0017					317800	133540	0.420201
606.565	56.2257					169602	263721	1.55494
763.466	416.979	PI(O-16:0/12:0)	C37H73O12P	M+Na	8	538333	442254	0.821525
