# Supplementary material for: Serum Metabolomics of Slow vs. Rapid Motor Progression Parkinson’s Disease: a Pilot Study
Source: PLoS One. 2013 Oct 22;8(10):e77629. doi: 10.1371/journal.pone.0077629 (PMC3805572; doi:10.1371/journal.pone.0077629)
Supplement: Table S5 — m/z found to be statistically significant between slow and rapid progressors by FDR (q=0.2). (XLSX) [file pone.0077629.s005.xlsx]

## Sheet: Sheet1
m/z	RT a	Putative Identification b	Formula	Adduct	Δppm	Fold change c	P-value
188.175	44.7706	Acetylspermidine	C9H21N3O	M+H	4	1.19	0.00352405
191.076	45.8566					1.14	0.00147751
214.056	47.9601					1.46	0.0020824
259.063	46.2807	Buturon	C12H13ClN2O	M+Na	7	1.16	0.000515447
267.993	151.276					1.37	0.00212395
269.222	181.263	Estrane	C18H30	M+Na	6	1.16	0.00283429
270.622	384.803					1.18	0.000698479
298.629	377.346					1.29	0.0021175
299.136	387.454					1.18	0.000347589
299.137	388.105					1.16	0.00208127
300.14	394.033					1.13	0.000726983
310.201	101.034	Metipranolol	C17H27NO4	M+H	1	1.3	0.00252579
		L-Octanoylcarnitine	C15H29NO4	M+Na	6	1.3
311.203	95.4013	Cannabinol	C21H26O2	M+H	7	1.28	0.00294533
311.203	99.4472	Cannabinol	C21H26O2	M+H	7	1.29	0.00250177
361.271	389.598	3beta-Hydroxy-5alpha-pregnan-20-one acetate	C23H36O3	M+H	5	1.19	0.00381505
361.272	371.784	3beta-Hydroxy-5alpha-pregnan-20-one acetate	C23H36O3	M+H	5	1.19	0.00332764
362.275	381.756					1.2	0.00308316
362.276	381.658					1.19	0.0024324
409.149	270.926	Amlodipine	C20H25ClN2O5	M+H	8	1.27	0.00082912
		Cyhexatin	C18H34OSn	M+Na	8	1.27
427.159	284.88	Tripeptide: Arg-Asp-Asp	C14H24N6O8	M+Na	9	1.25	0.00171774
		Tripeptide: Glu-Trp-Ala	C19H24N4O6	M+Na	0	1.25
427.159	281.727	Tripeptide: Glu-Trp-Ala	C19H24N4O6	M+Na	1	1.25	0.00180248
462.195	286.333	Tripeptide: Trp-Gln-Glu	C21H27N5O7	M+H	6	1.32	0.000716089
463.026	46.5093					1.16	0.000226337
467.151	273.532	Symplocoside	C22H26O11	M+H	8	1.34	0.000736168
		Tripeptide: Trp-Cys-His	C20H24N6O4S1	M+Na	7	1.34
500.275	357.068	LysoPE(0:0/20:5(5Z,8Z,11Z,14Z,17Z))	C25H42NO7P	M+H	4	1.29	0.000574353
		Tripeptide: Phe-Arg-Arg	C21H35N9O4	M+Na	8	1.29
		LysoPE(0:0/18:2(9Z,12Z))	C23H44NO7P	M+Na	0	1.29
501.278	363.574					1.35	0.000169175
502.29	377.366	LysoPE(0:0/20:4(5Z,8Z,11Z,14Z))	C25H44NO7P	M+H	5	1.27	0.00234444
		PE(18:1(9Z)/0:0)	C23H46NO7P	M+Na	0	1.27
503.288	365.864	Emetine	C29H40N2O4	M+Na	0	1.19	0.00143557
504.305	398.184	LysoPE(0:0/20:3(11Z,14Z,17Z))	C25H46NO7P	M+H	7	1.21	0.00203611
		PE(18:0/0:0)	C23H48NO7P	M+Na	2	1.21
516.995	47.1896					1.13	0.00376778
529.307	397.758					1.18	0.00133629
530.321	418.043	LysoPE(0:0/22:4(7Z,10Z,13Z,16Z))	C27H48NO7P	M+H	6	1.29	0.0021897
		LysoPE(0:0/20:1(11Z))	C25H50NO7P	M+Na	1	1.29
531.012	46.8443					1.16	0.00027341
561.292	381.59	Batrachotoxin	C31H42N2O6	M+Na	3	1.14	0.00325365
599	47.6253					1.18	0.000381787
a Retention time in seconds
b Putative identification of m/z made by matching observed m/z to known chemicals in the MMCD and Metlin databases.
c Fold change of ion intensity for given m/z in rapid progression PD compared to slow progression.
