# Supplementary material for: Serum Metabolomics of Slow vs. Rapid Motor Progression Parkinson’s Disease: a Pilot Study
Source: PLoS One. 2013 Oct 22;8(10):e77629. doi: 10.1371/journal.pone.0077629 (PMC3805572; doi:10.1371/journal.pone.0077629)
Supplement: Table S6 — m/z found by PCLS to distinguish slow from rapid progressors. (XLSX) [file pone.0077629.s006.xlsx]

## Sheet: Sheet1
m/z	RT	putative ID	formula	adduct	ppm	Slow	Rapid	Fold change
89.001	343.277					56224.2	76392.8	1.35872
95.9728	20.9454					167839	159517	0.950418
103.055	532.659					265493	182997	0.689274
103.094	265.574					559995	465546	0.831339
105.11	52.9617					3.33617e+06	3.0082e+06	0.901694
110.977	206.63	1,3-Dichloropropene	C3H4Cl2	M+H	3	21683.5	14321.7	0.660486
113.969	10.6913					124745	115357	0.924742
115.069	557.811					19560.1	8622.01	0.440796
116.08	171.108					147547	350707	2.37691
117.073	223.553					66320.3	71214.3	1.07379
119.514	19.9004					65989	45993.3	0.696984
124.966	269.154					499405	416305	0.833602
128.019	47.4387					78107.1	116372	1.4899
129.127	48.5559	Octanal	C8H16O	M+H	4	255224	220559	0.864182
130.993	19.5978					49218	73024.2	1.48369
132.08	366.794	3-Methylindole	C9H9N	M+H	4	264340	299897	1.13451
133.06	578.735	L-Asparagine	C4H8N2O3	M+H	9	449970	381996	0.848936
133.101	55.816	Tetralin	C10H12	M+H	1	2.44355e+06	2.97245e+06	1.21645
140.071	68.6235	3,4-Dihydroxybenzylamine	C7H9NO2	M+H	4	4.80453e+06	3.32439e+06	0.691927
140.991	354.666					817566	1.00336e+06	1.22725
140.993	334.452					1.25668e+06	1.05118e+06	0.836472
144.138	246.205	Conhydrine	C8H17NO	M+H	3	549251	460666	0.838716
145.122	301.005	Caprylic acid	C8H16O2	M+H	4	106104	83052.9	0.782753
151.124	92.9963					31380.5	20019.5	0.637959
151.99	333.956					70897	78678.9	1.10976
152.115	162.213					74822.4	44100.9	0.589407
153.054	195.292	Dopal (3,4-Dihydroxyphenyl)acetaldehyde)	C8H8O3	M+H	3	338625	423119	1.24952
155.142	72.4157	10-carbon fatty aldehyde	C10H18O	M+H	4	95700.3	109816	1.1475
157.992	314.358					243353	188266	0.773634
159.099	14.5649					3.01044e+06	2.60197e+06	0.864315
165.101	117.998	Fenuron or kynuramine	C9H12N2O	M+H	4	61253	37047	0.60482
165.99	482.191					37570.6	44779.2	1.19187
170.036	60.6722	4-Chloroacetanilide	C8H8ClNO	M+H	1	717853	799304	1.11346
174.99	34.2394					71567.3	52795.3	0.737701
175.131	54.6272					215099	272467	1.2667
177.163	207.012					416313	336889	0.809221
181.061	523.215	Nicotinuric acid	C8H8N2O3	M+H	2	202182	123185	0.609279
		1-Naphthylmethanol	C11H10O	M+Na	6
181.096	545.268	Pyridostigmine	C9H12N2O2	M+H	4	165498	153598	0.928094
182.961	369.477					1.28859e+06	1.14162e+06	0.885945
184.169	115.314	Tecostanine	C11H21NO	M+H	4	59149.3	41476.6	0.701218
187.093	267.821	Dinitrosopentamethylenetetramine	C5H10N6O2	M+H	4	121142	97495.4	0.804801
		Poloxalene
188.175	44.7706	Acetylspermidine	C9H21N3O	M+H	4	576276	687595	1.19317
189.959	90.2628					106454	98603.9	0.926255
191.076	45.8566	cis-Caryophyllene	C14H22	M+H	3	5.05549e+06	5.775e+06	1.14232
191.179	367.173					82251.6	123979	1.50731
198.082	58.4908					496196	596610	1.20237
198.085	58.1286	N-Acetyl-L-Histidine	C8H11N3O3	M+H	9	493019	590187	1.19709
		Citrulline	C6H13N3O3	M+Na	2
200.092	531.622					69196.3	54343.9	0.785359
200.143	235.325					551238	458814	0.832334
201.99	6.31212					881814	845266	0.958554
203.143	158.976	alpha-Amylcinnamaldehyde	C14H18O	M+H	0	587666	646436	1.10001
211.168	312.327	13-carbon fatty acid	C13H22O2	M+H	3	307384	239223	0.778256
214.056	47.9601					632004	920039	1.45575
214.056	53.4191					626947	888805	1.41767
220.004	147.432	Clonidine Metabolite VI	C7H7Cl2N3O	M+H	1	419569	492765	1.17445
223.132	299.387	Hydroxyibuprofen	C13H18O3	M+H	3	117799	147925	1.25574
		11-carbon fatty acid	C11H20O3	M+Na	7
223.153	74.3306					123130	97397	0.79101
223.928	68.2343					605120	548513	0.906454
224.062	337.554					663352	538405	0.811643
225.04	49.779					2.72431e+06	2.41752e+06	0.887385
225.111	89.0644	Aspidinol	C12H16O4	M+H	6	66566.7	89563.8	1.34547
		Sebacic acid	C10H18O4	M+Na	3
228.135	348.051	Diethylpropion or Heptopargil	C13H19NO	M+Na	4	2.54424e+06	2.24804e+06	0.883582
228.988	21.2149	2-Chloro-5-methylmaleylacetate	C7H7ClO5	M+Na	1	144878	109547	0.756131
230.047	24.4906	S-(2-Hydroxyethyl)-N-acetyl-L-cysteine	C7H13NO4S	M+Na	6	78816.5	56660.5	0.718891
235.153	193.603					160347	130418	0.81335
239.164	205.124	14-carbon fatty acid	C14H22O3	M+H	1	536121	622443	1.16101
		12-carbon fatty acid	C12H24O3	M+Na	8
240.195	304.66					57261.2	43226.9	0.754908
241.03	56.2065	Cystine	C6H12N2O4S2	M+H	5	308714	384293	1.24482
		cis-1,2-Dihydroxy-1,2-dihydrodibenzothiophene	C12H10O2S	M+Na	1
241.03	51.8514	Cystine	C6H12N2O4S2	M+H	4	432456	492200	1.13815
		cis-1,2-Dihydroxy-1,2-dihydrodibenzothiophene	C12H10O2S	M+Na	2
242.924	49.5289					7.33707e+06	7.05619e+06	0.961718
247.061	30.1235	2,3',4,6-Tetrahydroxybenzophenone	C13H10O5	M+H	2	31549.7	17996.4	0.570412
249.036	104.077	Chorismic acid	C10H10O6	M+Na	3	65259.2	99319.2	1.52192
251.2	525.907	16 carbon fatty acid	C16H26O2	M+H	3	273615	237360	0.867498
		14-carbon fatty acid	C14H28O2	M+Na	6
254.014	318.565					78430.6	47436.3	0.604819
259.062	61.2958	polyphenolic compound	C14H10O5	M+H	8	820671	1.00539e+06	1.22508
		dicarboxylic acid or pharmaceutical	C12H13ClN2O; C9H16O5S; C10H12N4OS	M+Na	0, 5
259.063	46.2807	dicarboxylic acid or pharmaceutical	C12H13ClN2O; C9H16O5S; C10H12N4OS	M+Na	1,7	864830	1.00693e+06	1.16431
262.113	273.886					158004	114118	0.722247
264.014	69.3801					101091	150293	1.48671
267.171	532.84	Atenolol	C14H22N2O3	M+H	2	26847.9	15443.9	0.575234
		Panaxynol	C17H24O	M+Na	3
269.222	181.263	Estrane skeleton	C18H30	M+Na	6	122403	141831	1.15872
271.151	85.7908					150055	134143	0.893958
277.179	446.073	possible phytochemical	C17H24O3	M+H	3	131578	165047	1.25436
		flower extract	C15H26O3	M+Na	5
282.043	47.3572	2-Amino-1,2-bis(p-chlorophenyl)ethanol	C14H13Cl2NO	M+H	5	175139	256936	1.46704
282.046	82.2434	2-Amino-1,2-bis(p-chlorophenyl)ethanol	C14H13Cl2NO	M+H	3	137459	220028	1.60067
282.183	318.738					118002	81693.4	0.692307
284.996	52.311					413629	472568	1.14249
287.141	94.4276	Difenoxuron (4 other possible)	C16H18N2O3	M+H	7	275612	112570	0.408439
287.143	114.06					390600	210704	0.539437
289.133	382.453	Difenpiramide	C19H16N2O	M+H	0	1.70358e+06	1.5561e+06	0.913431
		Borreline	C17H18N2O	M+Na	7
293.037	163.727	3-hydroxychlorpropamide	C10H13ClN2O4S	M+H	4	87266	140174	1.60628
		Gly-Ser-OH	C10H10N2O7	M+Na	3
299.137	387.454					1.91407e+06	2.24992e+06	1.17547
299.137	388.105					1.73039e+06	2.00134e+06	1.15658
300.92	21.2075					111218	73855.7	0.664063
306.975	49.3218					524259	664981	1.26842
306.976	52.7032					540802	676002	1.25
309.018	114.448					669482	890386	1.32996
310.201	101.034	Metipranolol or Nadolol	C17H27NO4	M+H	1	5.18738e+06	6.72455e+06	1.29633
		L-Octanoylcarnitine	C15H29NO4	M+Na	6
311.203	95.4013	Cannabinol	C21H26O2	M+H	7	960632	1.22962e+06	1.28001
311.203	99.4472	Cannabinol	C21H26O2	M+H	8	922514	1.189e+06	1.28887
313.034	46.3842	Brompheniramine (didemethylated)	C14H15BrN2	M+Na	9	1.01535e+06	1.12318e+06	1.1062
320.034	50.7528	L-Cysteinylglycine disulfide	C8H15N3O5S2	M+Na	3	93195.8	132475	1.42147
326.936	93.324	1-[2-Bromo-1-(4-chlorophenyl)ethenyl]-2-chlorobenzene	C14H9BrCl2	M+H	8	87629	75599.3	0.86272
328.915	55.0316					1.0166e+06	1.11159e+06	1.09344
328.985	167.187					23610.6	40131.6	1.69973
332.995	156.904					42150.7	74082.1	1.75756
333.297	538.283					164696	145422	0.882976
350.028	53.2559	Fenthiaprop	C16H12ClNO4S	M+H	8	193089	331488	1.71676
		Tripeptide: Cys, Cys, Cys	C9H17N3O4S3	M+Na	2
350.029	48.7158	Tripeptide: Cys, Cys, Cys	C9H17N3O4S3	M+Na	3	178938	310317	1.73422
357.244	85.9996	16-Dehydropregnenolone acetate	C23H32O3	M+H	3	77078	112722	1.46244
360.157	52.8606	Capecitabine	C15H22FN3O6	M+H	1	82104.4	154640	1.88346
		Olopatadine		M+Na
365.092	349.519	Sulfometuron methyl	C15H16N4O5S	M+H	0	89989.6	48996	0.544463
		Streptidine 6-phosphate	C8H19N6O7P	M+Na	7
365.176	278.17	Bisphenol A dimethacrylate	C23H24O4	M+H	4	54696.4	36566.7	0.668539
		Tripeptide: Leu/Ile,Asn, Pro; Val, Gln, Pro	C15H26N4O5	M+Na	8
368.122	318.086					556753	829606	1.49008
371.315	372.62	Docosanedioic acid	C22H42O4	M+H	1	319100	517948	1.62315
373.231	515.906	Possible steroid	C21H34O4	M+Na	9	50251.5	64980.6	1.29311
375.962	49.3723	Bromuconazole	C13H12BrCl2N3O	M+H	3	83512.2	114983	1.37684
395.036	46.8798	Repenone	C18H12O9	M+Na	4	1.11078e+06	1.25542e+06	1.13021
395.036	57.5524	Repenone	C18H12O9	M+Na	4	1.11956e+06	1.23506e+06	1.10317
403.004	58.1968					127420	93464.2	0.733512
463.026	46.5093					1.46479e+06	1.6987e+06	1.15968
467.149	287.474	Tyr-Tyr-OH	C24H22N2O8	M+H	9	183038	252463	1.37929
		Tripeptide: Cys, His, Trp	C20H24N6O4S1	M+Na	4
467.151	273.532	Agnuside	C22H26O11	M+H	8	160658	215323	1.34026
		Tripeptide: Cys, His, Trp	C20H24N6O4S1	M+Na	7
469.043	46.7042	Cefuroxime sodium	C16H15N4NaO8S	M+Na	7	40176	64406.3	1.6031
472.915	47.9584					229126	213828	0.933236
476.016	53.3248	3,4-Bis(7-chloroindol-3-yl)pyrrole-2,5-dicarboxylate	C22H13Cl2N3O4	M+Na	3	110755	75715.8	0.683633
486.002	46.182					141426	237999	1.68285
486.003	46.9732					155373	226819	1.45984
491.009	55.6091					752079	899634	1.1962
502.326	411.414	PC(O-16:1)	C24H50NO6P	M+Na	1	2.33444e+06	2.18825e+06	0.937377
514.874	49.041					5.41156e+06	4.69541e+06	0.867663
514.874	49.409					4.81182e+06	4.61265e+06	0.958607
516.849	51.9435					533805	494478	0.926328
516.995	47.1896					1.04087e+06	1.17828e+06	1.13202
518.905	441.094					81984.7	72391.3	0.882986
521.133	152.477	Flavanoid	C24H24O13	M+H	7	66827.2	61008.1	0.912923
530.28	335.446	possible bile salt	C26H43NO8S	M+H	2	257569	385637	1.49722
531.012	46.8443					2.02424e+06	2.34939e+06	1.16063
541.828	443.971					86262.5	71402	0.82773
548.946	48.192					185525	231392	1.24723
562.29	392.877					254780	327997	1.28738
562.291	394.851					375264	528721	1.40893
568.345	268.655	PC(22:6)	C30H50NO7P	M+H	8	98920.9	159678	1.6142
572.802	49.8762					45856.8	28952.4	0.631365
574.255	390.726					1.08629e+06	1.01708e+06	0.936286
574.257	393.795					1.04773e+06	980079	0.935433
584.261	324.888					300659	408589	1.35898
584.98	48.1448					402600	452707	1.12446
586.301	445.104	8',10'-Dihydroxydihydroergotamine	C33H39N5O5	M+H	3	300417	331365	1.10302
		dihydroergocornine	C31H41N5O5	M+Na	0
587.287	418.304	3Z)-Phycoerythrobilin	C33H38N4O6	M+H	0	292246	416865	1.42642
592.261	421.711	PS(22:6)	C28H44NO9P	M+Na	6	76021.7	40254.4	0.529512
599	47.6253					666817	786091	1.17887
634.65	52.1959					255302	197968	0.775424
