# Supplementary material for: Serum Metabolomics of Slow vs. Rapid Motor Progression Parkinson’s Disease: a Pilot Study
Source: PLoS One. 2013 Oct 22;8(10):e77629. doi: 10.1371/journal.pone.0077629 (PMC3805572; doi:10.1371/journal.pone.0077629)
Supplement: Table S7 — m/z highly correlated to N8-acetylspermidine. (XLSX) [file pone.0077629.s007.xlsx]

## Sheet: Sheet1
mz	RT	Pearson Correlation	Putative Id	Formula	Adduct	ppm	Slow	Rapid	fold change
188.175	44.7706	1	Acetylspermidine	C9H21N3O	M+H	4	576276	687595	1.19317
189.179	44.6566	0.7978					28341.2	34278.1	1.20948
118.065	70.9382	0.531153	Indole	C8H7N	M+H	4	4.73577e+06	5.10219e+06	1.07737
95.0485	75.4473	0.528346	arene oxide; phenol	C6H6O	M+H	6	500676	547891	1.0943
180.066	58.4335	0.515458	Adrenochrome; Hippuric acid	C9H9NO3	M+H	2	3.37617e+06	4.5636e+06	1.35171
106.036	81.6108	0.51489					160205	205660	1.28373
180.065	75.0979	0.511098	Adrenochrome; Hippuric acid	C9H9NO3	M+H	1	3.37301e+06	4.63194e+06	1.37324
202.045	85.2814	0.508483					279005	345183	1.23719
119.069	71.0001	0.50811					393974	449382	1.14064
297.081	152.366	0.506849	5-Amino-1-ribofuranosylimidazole-4-carboxyamide	C9H14N4O6	M+Na	3	74773	160371	2.14477
224.028	82.0603	0.50113					303247	383948	1.26612
106.037	75.0008	0.499912	5-Aminoimidazole	C3H5N3	M+Na	6	225681	293664	1.30123
105.033	74.765	0.499904					2.34183e+06	2.94967e+06	1.25956
119.068	76.2408	0.498838					545403	614637	1.12694
203.145	135.481	0.48929					585178	667589	1.14083
224.028	92.5092	0.487109					298562	385154	1.29003
282.046	82.2434	0.485961	2-Amino-1,2-bis(p-chlorophenyl)ethanol	C14H13Cl2NO	M+H	3	137459	220028	1.60067
185.128	58.8338	0.482198					840318	917313	1.09163
214.056	47.9601	0.477198					632004	920039	1.45575
143.085	137.993	0.468401	Benazepril	C11H10	M+H	7	55542	72769.2	1.31017
			benzene compound (isopropyl, trimethyl, or ethyl,methyl)	C9H12	M+Na
153.04	55.0693	0.459024	Dihydroxypurine; Xanthine	C5H4N4O2	M+H	7	127727	165559	1.2962
553.99	47.7635	0.449819					129656	212486	1.63885
297.082	150.169	0.448806	flunixin	C14H11F3N2O2	M+H	9	185437	205450	1.10792
			5-Amino-1-ribofuranosylimidazole-4-carboxyamide	C9H14N4O6	M+Na	3
486.003	46.9732	0.44778					155373	226819	1.45984
151.047	55.1169	0.447672	Hydrouracil (Dihydrothymine)	C5H8N2O2	M+Na	2	399013	408180	1.02297
530.28	335.446	0.444204	glycochenodeoxycholate-3-sulfate	C26H43NO8S	M+H	2	257569	385637	1.49722
463.306	328.986	0.441179	Sterol lipid	C27H42O6	M+H	1	43955.1	48496.6	1.10332
185.128	178.304	0.439466					910155	966690	1.06212
129.07	99.7584	0.435757	Naphthalene	C10H8	M+H	0	2.19536e+06	2.47469e+06	1.12723
553.989	50.9865	0.434841					136893	220154	1.60822
424.35	344.176	0.434414					5.49051e+06	6.29377e+06	1.1463
350.029	48.7158	0.432536	tripeptide: Cys, Cys, Cys	C9H17N3O4S3	M+Na	3	178938	310317	1.73422
585.27	376.207	0.432149	Bilirubin	C33H36N4O6	M+H	1	2.49307e+06	2.95334e+06	1.18462
418.017	47.8089	0.430563	Metosulam	C14H13Cl2N5O4S	M+H	7	103194	164232	1.5915
282.043	47.3572	0.428958	2-Amino-1,2-bis(p-chlorophenyl)ethanol	C14H13Cl2NO	M+H	5	175139	256936	1.46704
203.143	158.976	0.428806	alpha-Amylcinnamaldehyde	C14H18O	M+H	0	587666	646436	1.10001
413.131	57.4177	0.418415	Cyflufenamid	C20H17F5N2O2	M+H	7	179983	186495	1.03618
			Tripeptide: Glu, Gln, Asp; hydroxytacrine glucuronide	C14H22N4O9; C19H22N2O7	M+Na	7; 1
358.256	167.206	0.41					638066	762300	1.1947
486.002	46.182	0.406358					141426	237999	1.68285
358.257	148.464	0.403957					730678	791760	1.0836
126.091	66.2203	0.402929					277420	300673	1.08382
350.028	53.2559	0.400728	Fenthiaprop	C16H12ClNO4S	M+H	9	193089	331488	1.71676
			tripeptide: Cys, Cys, Cys	C9H17N3O4S3	M+Na	2
452.371	375.159	0.400409					325751	370590	1.13765
373.089	62.7495	0.397286	possible flavonoid	C19H16O8	M+H	6	127569	139695	1.09505
373.089	62.7495	0.397286	6-[2,3-Dihydroxy-1-(hydroxymethyl)propyl]-1,2-dihydro-7-hydroxy-9-methoxy-cyclopenta[c][1]benzopyran-3,4-dione	C17H18O8	M+Na	0	127569	139695	1.09505
123.043	63.0998	0.397245	Hydroxybenzaldehyde; benzoic acid	C7H6O2	M+H	4	740369	795515	1.07448
423.327	330.435	0.395531	Vitamin D derivative	C27H44O2	M+Na	7	109908	135622	1.23396
186.128	64.1964	0.394658					106825	111429	1.0431
580.646	43.7487	0.39367					74456.7	87589.5	1.17638
309.256	327.093	0.389156					86285.8	133320	1.5451
412.283	122.267	0.385247	N-arachidonoyl L-GABA	C24H39NO3	M+Na	2	300394	334557	1.11373
413.132	53.0685	0.379745	Cyflufenamid	C20H17F5N2O2	M+H	8	167483	151585	0.905076
			Tripeptide: Glu, Gln, Asp; hydroxytacrine glucuronide	C14H22N4O9; C19H22N2O7	M+Na	9; 0
365.319	327.832	0.379429					33586.5	56793	1.69095
214.056	53.4191	0.375914					626947	888805	1.41767
389.227	436.39	0.374144	Sterol lipid	C21H34O5	M+Na	8	26137.9	35451.7	1.35633
257.151	87.189	0.372492	3,3'-Dimethylbisphenol A	C17H20O2	M+H	9	171785	168700	0.982045
			Possible prenol lipid	C15H22O2	M+Na	0
289.039	62.8398	0.372133	Ciprofibrate	C13H14Cl2O3	M+H	0	150164	156337	1.04111
			5-Hydroxysulfadiazine	C10H10N4O3S	M+Na	9
425.343	352.018	0.37137	α-Tocotrienol	C29H44O2	M+H	3	1.41092e+06	1.63928e+06	1.16185
			cholesterol	C27H46O2	M+Na	9
256.147	248.632	0.371351					168004	228296	1.35888
312.998	49.4091	0.36935	phytochemical - terpene	C12H16BrClO	M+Na	5	161752	160613	0.992961
373.086	81.8515	0.367511	Penicillin	C16H18N2O5S	M+Na	9	212499	399171	1.87846
396.21	386.947	0.366108	tripeptide: Leu/Ile, Thr, Tyr	C19H29N3O6	M+H	7	274012	312560	1.14068
			tripeptide: Leu/Ile, Leu/Ile, Glu	C17H31N3O6	M+Na	1
160.096	554.373	0.365613	3-Dehydrocarnitine; N-isovalerylglycine	C7H13NO3	M+H	4	22117.2	32969.9	1.49069
586.271	378.88	0.365024					1.09112e+06	1.25887e+06	1.15374
544.732	359.024	0.364378					16690.4	24813.2	1.48668
394.21	393.876	0.363138	Tripeptide: Lys, Gln, Pro	C16H29N5O5	M+Na	9	1.53096e+06	2.04565e+06	1.33619
197.078	178.807	0.362649	8 carbon fatty acyl chain	C8H14O4	M+Na	0	103661	128593	1.24052
424.341	346.282	0.362489	Linoleyl carnitine	C25H45NO4	M+H	2	5.45992e+06	6.32287e+06	1.15805
466.315	129.348	0.362124	Glycocholic Acid	C26H43NO6	M+H	3	272432	296268	1.08749
452.371	372.992	0.361177					361322	407829	1.12872
442.942	51.5138	0.360223					160466	175447	1.09335
159.15	74.9863	0.358254	N-Nitrosodi-n-butylamine	C8H18N2O	M+H	1	189962	209347	1.10204
257.152	102.736	0.356868	3,3'-Dimethylbisphenol A	C17H20O2	M+H	7	195500	187984	0.961556
257.152	102.736	0.356868	Possible prenol lipid	C15H22O2	M+Na	2	195500	187984	0.961556
106.045	48.6971	0.355931					374812	385901	1.02959
359.257	269.011	0.355857	steroid	C23H34O3	M+H	2	135922	186418	1.37151
			Sterol lipid	C21H36O3	M+Na	3
116.036	127.573	0.353416					63087.8	65220.1	1.0338
232.98	16.3235	0.351055					253802	270114	1.06427
241.145	188.6	0.350564	Mirasan	C13H21ClN2	M+H	6	831712	852817	1.02537
177.024	50.6088	0.347616					1.11829e+06	1.1333e+06	1.01343
342.863	47.7311	0.347576					3.32942e+06	4.60479e+06	1.38306
177.024	49.4243	0.345607					1.12764e+06	1.14372e+06	1.01426
141.065	88.1583	0.345221	1,3-Dimethyluracil; Methylimidazoleacetic acid	C6H8N2O2	M+H	5	114359	171372	1.49854
189.159	50.995	0.343756	Nε,Nε,Nε-Trimethyllysine; Propamocarb	C9H20N2O2	M+H	2	548311	630066	1.1491
587.287	418.304	0.343332	Phycoerythrobilin	C33H38N4O6	M+H	0	292246	416865	1.42642
			Phytochemical	C30H44O10	M+Na	7
129.065	56.7884	0.342114	Hydrouracil (Dihydrothymine)	C5H8N2O2	M+H	5	1.93386e+06	2.24087e+06	1.15876
551.207	139.751	0.339689	Eucommin A	C27H34O12	M+H	8	65945.6	81601.9	1.23741
385.296	248.968	0.339309	17,20-dimethyl Prostaglandin F1α	C22H40O5	M+H	1	278775	332890	1.19412
416.316	368.384	0.337776	Myxalamid A	C26H41NO3	M+H	0	346028	430881	1.24522
189.162	108.857	0.337487					560478	633135	1.12963
145.035	359.879	0.336621					638049	623867	0.977773
452.743	53.2285	0.335476					1.12202e+06	1.1907e+06	1.06121
611.367	279.003	0.335233	PA(14:1)	C31H57O8P	M+Na	2	59851.5	104259	1.74196
422.323	328.199	0.335081	Palmitoylcarnitine	C23H45NO4	M+Na	1	425335	483083	1.13577
175.147	194.019	0.3344					289167	294687	1.01909
512.268	365.473	0.33355					715927	829530	1.15868
480.21	282.694	0.333462	Nicardipine	C26H29N3O6	M+H	6	191798	219028	1.14197
			Tripeptide: Leu/Ile, Tyr, Tyr	C24H31N3O6	M+Na	1
417.329	444.473	0.333277					105749	136947	1.29501
562.291	394.851	0.330771					375264	528721	1.40893
440.842	50.0355	0.330307					76889.6	69935.6	0.909558
422.324	331.027	0.329343	Palmitoylcarnitine	C23H45NO4	M+Na	0	403468	461579	1.14403
212.093	59.5018	0.328956	3-O-Methyl-L-DOPA	C10H13NO4	M+H	5	647030	866703	1.33951
293.037	163.727	0.328185	hydroxychlorpropamide	C10H13ClN2O4S	M+H	4	87266	140174	1.60628
			Gly-Ser-OH	C10H10N2O7	M+Na	3
136.048	52.8262	0.32704	Creatinine	C4H7N3O	M+Na	3	3.09182e+06	3.39388e+06	1.0977
383.33	316.611	0.326672	5a-Cholesta-8,24-dien-3-one; 25-Dehydrovitamin D3	C27H42O	M+H	3	95305.9	123298	1.29371
			C25:3 6,7-Epoxy highly branched isoprenoid	C25H44O	M+Na	3
455.389	404.718	0.325703	Vitamin D3 butyrate	C31H50O2	M+H	0	110241	124497	1.12932
			fatty acid (29:3)	C29H52O2	M+Na	5
381.119	28.0043	0.32537	phytochemical - terpene	C16H22O9	M+Na	8	183718	191721	1.04356
271.164	97.8537	0.324891	16 carbon fatty acid	C16H24O2	M+Na	9	319389	364607	1.14158
454.381	409.806	0.32309					507458	545354	1.07468
136.048	67.684	0.32286	Creatinine	C4H7N3O	M+Na	0	3.23259e+06	3.52547e+06	1.0906
546.252	146.764	0.322826					322017	388372	1.20606
125.023	116.287	0.322617	2-Hydroxy-1,4-benzoquinone	C6H4O3	M+H	5	35527.1	27072.7	0.76203
228.082	59.4696	0.321181					83996.5	43550.9	0.518485
586.728	53.0771	0.320071					736267	759480	1.03153
95.0485	116.753	0.319928	arene oxide; phenol	C6H6O	M+H	6	1.12328e+06	1.14792e+06	1.02194
366.264	265.906	0.319721	Dodecanoylcarnitine	C19H37NO4	M+Na	7	440397	516374	1.17252
479.267	338.612	0.319161	Tetrahydronorethindrone glucuronide	C26H38O8	M+H	6	62094.3	84391.8	1.35909
381.313	274.176	0.319023					140848	184135	1.30733
130.993	19.5978	0.318701					49218	73024.2	1.48369
419.183	68.1315	0.318354	possible flavonoid	C26H26O5	M+H	5	103197	142564	1.38147
			Pregnenolone sulfate	C21H32O5S	M+Na	8
546.254	141.469	0.318157	p-hydroxyfosinoprilat	C27H42NO7P	M+Na	9	351297	428165	1.21881
454.383	419.154	0.318039					450388	477335	1.05983
520.738	53.2076	0.317752					1.09577e+06	1.14033e+06	1.04067
196.126	198.471	0.317532					220248	168276	0.76403
173.133	202.725	0.317178					227452	277427	1.21972
413.284	104.277	0.316324	1α-fluoro-25-hydroxy-16,17,23,23,24,24-hexadehydrovitamin D3	C27H37FO2	M+H	2	45492	65948.5	1.44967
159.115	213.666	0.31563	Possible prenol lipid	C10H16	M+Na	6	494049	546876	1.10693
423.329	332.8	0.314865					90597.1	107243	1.18374
206.121	84.4433	0.314762	Tetrahomomethionine	C9H19NO2S	M+H	2	199479	179671	0.900703
252.089	164.851	0.313806	5-Chloro-1-piperidin-4-yl-1,3-dihydrobenzimidazol-2-one; N-Feruloylglycine	C12H13NO5; C12H14ClN3O	M+H	4; 7	61891	51103.4	0.825699
195.101	248.63	0.313636	Zingerone	C11H14O3	M+H	2	715061	202121	0.282663
			9-carbon fatty acid	C9H16O3	M+Na	9
560.845	51.89	0.313187					75801.6	68046	0.897685
240.139	218.36	0.312748	N-Desmethylnefopam; Diphenamid	C16H17NO	M+H	4	1.18938e+06	1.39953e+06	1.17668
			Butylate	C11H23NOS	M+Na	0
209.096	57.0228	0.312705	Chalcone; 1-Methoxyphenanthrene	C15H12O	M+H	2	173454	192616	1.11047
230.037	51.2835	0.312273	Benzthiazuron	C9H9N3OS	M+Na	3	84615.5	92964.6	1.09867
325.994	147.536	0.311369	Thiadiazolidinone	C12H12BrN3OS	M+H	6	62667.6	93530.6	1.49249
			Myclozolin	C12H11Cl2NO4	M+Na
374.943	52.733	0.311184					227515	236622	1.04003
130.086	51.6255	0.310931	N4-Acetylaminobutanal; DL-pipecolic acid	C6H11NO2	M+H	5	3.40955e+06	3.32134e+06	0.974128
173.029	30.6371	0.310271					753448	782682	1.0388
587.279	395.245	0.310062	phytochemical	C30H44O10	M+Na	6	154600	182222	1.17867
299.137	388.105	0.308929					1.73039e+06	2.00134e+06	1.15658
268	113.96	0.307349	p-Hydroxyclonidine; guanfacine	C9H9Cl2N3O	M+Na	3	908429	1.06123e+06	1.1682
205.124	91.1922	0.306935	Plastoquinone-1	C13H16O2	M+H	7	1.8538e+06	2.00318e+06	1.08058
271.114	69.5274	0.306658	Tolbutamide	C12H18N2O3S	M+H	9	269465	99203.8	0.368152
195.101	296.196	0.306589	Zingerone	C11H14O3	M+H	2	674650	146819	0.217623
			9-carbon fatty acid	C9H16O3	M+Na	9
601.266	303.247	0.306053					94885.9	126164	1.32964
441.153	70.449	0.306009	possible flavonoid	C24H24O8	M+H	3	95172.6	137024	1.43975
			phytochemical	C22H26O8	M+Na	1
241.155	77.9247	0.305628	Pirbuterol	C12H20N2O3	M+H	2	637707	642574	1.00763
			Possible prenol lipid	C15H22O	M+Na	4
310.201	101.034	0.305196	Metipranolol; Nadolol	C17H27NO4	M+H	1	5.18738e+06	6.72455e+06	1.29633
			L-Octanoylcarnitine	C15H29NO4	M+Na	6
568.667	53.6479	0.305069					527435	543317	1.03011
498.265	330.001	0.304931					158358	266127	1.68054
205.122	275.188	0.30447	Plastoquinone-1	C13H16O2	M+H	1	629024	743669	1.18226
495.157	382.202	0.302531	dexamethasone phosphate	C22H30FO8P	M+Na	3	233204	171917	0.737196
425.209	266.751	0.302345	Benazepril	C24H28N2O5	M+H	4	47620.2	51535.5	1.08222
			Tripeptide: Leu/Ile, Asp, Arg; Gln, Gln, Lys; Arg, Val, Glu	C16H30N6O6	M+Na	6
299.136	387.454	0.301713					1.91407e+06	2.24992e+06	1.17547
237.095	159.442	0.301371					4.54074e+06	476167	0.104865
180.078	65.6621	0.301078	Acetylisoniazid	C8H9N3O2	M+H	5	1.2107e+06	388002	0.320478
430.295	103.508	0.300842	Cassaidine	C24H41NO4	M+Na	6	387848	373469	0.962927
237.098	184.172	0.300678	Didanosine	C10H12N4O3	M+H	1	9.7281e+06	958885	0.0985686
			Hydroxytacrine; Harmaline	C13H14N2O	M+Na	5
140.991	10.9826	-0.301152					463197	469884	1.01444
486.349	471.857	-0.304697					21835.4	20824.8	0.95372
113.969	10.6913	-0.307694					124745	115357	0.924742
527.104	43.7406	-0.31283					113536	101297	0.892198
197.153	165.356	-0.341114	12-carbon fatty acid	C12H20O2	M+H	4	167233	156474	0.935661
